# Supplementary material for: A verifiably secure and robust authentication protocol for synergistically-assisted IoD deployment drones
Source: PLoS One. 2025 Mar 10;20(3):e0314475. doi: 10.1371/journal.pone.0314475 (PMC11892824; doi:10.1371/journal.pone.0314475)
Supplement: S1 File — (TXT) [file pone.0314475.s001.txt]

1.	(*~~~CHANNELS~~~*)
2.	free PLCH: channel.
3.	free PRCH: channel [private].
4.	(*~~~SESSION KEYS~~~*)
5.	free skd1: bitstring [private].
6.	free skd2: bitstring [private].
7.	(*~~~GCS Secret Key~~~*)
8.	free Lgcs: bitstring [private].
9.	(*~~~CONSTANTS~~~*)
10.	free IDd1: bitstring [private].
11.	free IDd2: bitstring [private].
12.	const SIDd1: bitstring.
13.	const SIDd2: bitstring.
14.	const Nd1: bitstring.
15.	const Nd2: bitstring.
16.	(*~~~FUNCTIONS~~~*)
17.	fun h(bitstring):bitstring.
18.	fun xor(bitstring, bitstring):bitstring.
19.	fun con(bitstring, bitstring):bitstring.
20.	Table d (bitstring).
21.	(*~~~EQUATION~~~*)
22.	equations for all a: bitstring, b: bitstring;
23.	xor(xor(a,b),b)=a.
24.	(*~~~QUERIES~~~*)
25.	query attacker (skd1).
26.	query attacker (skd2).
27.	query id:bitstring; inj-event(DroneEnd(id))==> inj-event(DroneStart(id)).
28.	(*~~~EVENTS~~~*)
29.	event DroneStart(bitstring).
30.	event DroneEnd (bitstring).
31.	(*~~~D1~~~*)
32.	Let D1=
33.	new LD1: bitstring;
34.	Let RD1=h(con(IDd1,LD1)) in
35.	out(PRCH,(IDd1,RD1));
36.	in(PRCH,(YD1:bitstring,SIDd1:bitstring,SIDd2:bitstring,KSDD:bitstring));
37.	insert d(YD1, SIDd1, SIDd2, KSDD);
38.	!
39.	(
40.	event DroneStart(IDd1);
41.	new Nd1: bitstring;
42.	new P: bitstring;
43.	new T1: bitstring;
44.	Let PD1=Nd1*P in
45.	Let Z1=xor(con(KSDD, PD1)) in
46.	Let Z2=Nd1*Z1 in
47.	Let Z3=Z2*PD1
48.	Let Z4=xor(con(con(SIDd1, Z1), T1), h(con(Z3, KSDD))) in
49.	out(PLCH,(Z3, Z4);
50.	in(PLCH,(Z3str:bitstring,Z4str:bitstring));
51.	Let PD1=Nd1*P in
52.	Let Z3strstr=Nd1*PD1 in
53.	if Z3str=Z3strstr then
54.	Let con(Z3str, KSDD) in
55.	Let Z1str=h(xor(KSDD, PD1)) in
56.	Let Z4str=xor(con(con(SIDd2, Z1str), T1), con(Z3str, KSDD)) in
57.	if Z4str=Z4str then
58.	Let skd2=h(con(con(con(KSDD, Z3), Z3str), T1)) in
59.	0).
60.	(*~~~GCS~~~*)
61.	Let GCS=
62.	in(PRCH,(IDd1:bitstring, RD1:bitstring));
63.	!
64.	(
65.	in(PRCH,(IDd2:bitstring,RD2:bitstring));
66.	new Pgcs:bitstring;
67.	new s: bitstring;
68.	new T2: bitstring;
69.	Let YD1=xor(Pgcs, h(con(con(IDd1, LD1), s))) in
70.	Let YD2=xor(Pgcs, h(con(con(IDd2, LD2), s))) in
71.	Let SIDd1=h(con(con(YD1, T2), IDd1)) in
72.	Let KSDD=h(con(con(con(con(Pgcs, IDd1), IDd2), YD1), YD2))):
73.	insert d(YD1, SIDd1, SIDd2, KSDD);
74.	out(PRCH, (YD1, SIDd1, SIDd2, KSDD));
75.	in(PRCH,(IDd2:bitstring,RD2:bitstring));
76.	Let SIDd2=h(con(con(YD1, T2), IDd2)) in
77.	Let KSDD=h(con(con(con(con(Pgcs, IDd1), IDd2), YD1), YD2))):
78.	insert d(YD2, SIDd1, SIDd2, KSDD);
79.	out(PRCH,(YD2, SIDd1, SIDd2, KSDD));
80.	0 ).
81.	(*~~~D2~~~*)
82.	Let D2=
83.	in(PRCH,(YD2: bitstring, SIDd1: bitstring, SIDd2: bitstring, KSDD: bitstring));
84.	new LD2: bitstring;
85.	Let RD2=h(con(IDd2, LD2)) in
86.	out(PRCH, (IDd2, RD2));
87.	in(PLCH,(Z3:bitstring,Z4:bitstring));
88.	new Nd2: bitstring;
89.	Let PD2=Nd2*P in
90.	Let Z3str=Nd2*PD1 in
91.	if Z3str=Z3 then
92.	Let con(Z3str, KSDD) in
93.	Let Z1str=h(xor(KSDD, PD2)) in
94.	Let Z4str=xor(con(con(SIDd2, Z1str), T1), con(Z3str, KSDD)) in
95.	if Z4str=Z4 then
96.	Let skd1=h(con(con(con(KSDD, Z3), Z3str), T1)) in
97.	out(PLCH,(Z3str, Z4str));
98.	0).
99.	process (!D1|!GCS|! D2)
